# Supplementary material for: mGAP: the macaque genotype and phenotype resource, a framework for accessing and interpreting macaque variant data, and identifying new models of human disease
Source: BMC Genomics. 2019 Mar 6;20:176. doi: 10.1186/s12864-019-5559-7 (PMC6402181; doi:10.1186/s12864-019-5559-7)
Supplement: Supplementary file 1 — Table S1. Summary table of per-sample sequence data. (XLSX 27 kb) [file 12864_2019_5559_MOESM1_ESM.xlsx]

## Sheet: table
mGAP Alias	Total Reads	Reads Aligned	% Reads Aligned	Mean High-Confidence Coverage	SRA Run
m00001	1717462800	1712176312	99.6922	43.2028	SRR5626563
m00002	1587404054	1545413760	97.3548	32.0872	SRR5626562
m00003	1077000468	1072577588	99.5893	27.7911	SRR5626566
m00006	927737962	924189818	99.6175	21.29	SRR5626557
m00007	931370974	927838154	99.6207	21.0751	SRR5626556
m00008	1166755856	1162537469	99.6385	27.0597	SRR5626576
m00009	711362890	706491578	99.3152	13.4462	SRR5626575
m00010	795949810	787185474	98.8989	14.7917	SRR5626574
m00012	806965580	801529731	99.3264	15.7758	SRR5626572
m00016	651794454	645849783	99.088	12.4248	SRR5626568
m00019	1342621764	1330674172	99.1101	26.1069	SRR1927129
m00020	1216675476	1208586186	99.3351	21.1359	SRR1927136
m00021	1278685270	1272011473	99.4781	25.5047	SRR1944117
m00022	1031461174	1024015234	99.2781	20.4411	SRR1929361
m00023	1113549764	1106148740	99.3354	23.9092	SRR1944110
m00024	1098058514	1090832726	99.3419	22.878	SRR1964589
m00025	1084913816	1077974737	99.3604	21.9297	SRR1929364
m00026	1087186410	1081389342	99.4668	22.5292	SRR1964586
m00027	1272708546	1267230771	99.5696	26.9499	SRR1929358
m00028	1843458162	1832563929	99.409	37.5423	SRR1929347
m00029	1035810234	1032150513	99.6467	20.9808	SRR1929352
m00030	1228299420	1222350257	99.5157	26.0328	SRR1944114
m00031	1112695980	1105719315	99.373	22.8746	SRR1929341
m00032	1195167114	1189280766	99.5075	25.1688	SRR1929355
m00033	1057935864	1051643301	99.4052	19.5892	SRR8474135
m00034	1008612828	998798312	99.0269	24.0808	SRR8474134
m00035	1060571078	1057511534	99.7115	21.7189	SRR5626565
m00036	1470204842	1466494711	99.7476	29.3844	SRR5626564
m00037	1134861688	1131789980	99.7293	23.1929	SRR5626559
m00038	561475670	559417291	99.6334	13.836	SRR5435050
m00039	680593424	677123683	99.4902	19.1983	SRR5435049
m00040	699265632	696422552	99.5934	18.4908	SRR5435046
m00041	718740742	715997775	99.6184	18.8989	SRR5435045
m00042	795115074	792142957	99.6262	21.4918	SRR5435044
m00043	708501734	706273432	99.6855	18.7287	SRR5435042
m00044	655704204	653570160	99.6745	17.9248	SRR5435040
m00045	710134508	706970137	99.5544	20.5584	SRR5435039
m00046	777907896	775240470	99.6571	21.0601	SRR5435038
m00047	611986262	609467401	99.5884	19.9142	SRR7865755
m00048	609992408	607792735	99.6394	16.7409	SRR5435036
m00049	626786994	624521700	99.6386	17.2021	SRR5435034
m00050	589024160	586425613	99.5588	19.1202	SRR7865754
m00051	674473108	672204493	99.6636	17.7516	SRR5435028
m00052	694186588	691420313	99.6015	18.6285	SRR5435025
m00053	649027256	646207271	99.5655	17.3833	SRR5435023
m00054	706760678	703909804	99.5966	18.9587	SRR5435020
m00055	650717942	648375217	99.64	17.0595	SRR5435018
m00056	627556292	624828455	99.5653	18.047	SRR5435015
m00057	1029720748	1025997019	99.6384	27.2507	SRR5435013
m00058	717041656	714189222	99.6022	19.211	SRR5435011
m00059	686645344	683805367	99.5864	17.7543	SRR5435010
m00060	644000088	641540114	99.618	16.6153	SRR5435009
m00061	623989262	621364621	99.5794	20.2216	SRR7865749
m00071	596205870	592805642	99.4297	18.7798	SRR7865705
m00073	760668204	757453295	99.5774	24.7254	SRR7865748
m00082	556812384	553501028	99.4053	17.0304	SRR7865698
m00084	606831214	603098407	99.3849	18.8005	SRR7865699
m00099	578742058	575673550	99.4698	17.7829	SRR7865681
m00101	586341368	584014995	99.6032	19.1507	SRR7865751
m00116	592168550	588948374	99.4562	17.936	SRR7865680
m00117	555929324	553657044	99.5913	18.2817	SRR7865750
m00119	750763472	746653733	99.4526	23.0504	SRR7865683
m00123	557392476	554393518	99.462	17.2134	SRR7865682
m00132	656341112	651267083	99.2269	14.7138	SRR5794849
m00133	612918816	606649684	98.9772	14.6471	SRR5794848
m00134	605729052	600048890	99.0623	14.1183	SRR5794874
m00135	648373902	645461278	99.5508	18.726	SRR5794806
m00136	583494194	579027928	99.2346	13.5773	SRR5795103
m00137	576373364	573678317	99.5324	15.8022	SRR5794961
m00138	555859212	551525586	99.2204	12.7237	SRR5795097
m00139	665548412	662878281	99.5988	19.6089	SRR5795099
m00140	793483072	789777759	99.533	23.308	SRR5794971
m00141	727912998	724818166	99.5748	20.727	SRR5794987
m00142	701989192	696984936	99.2871	16.0395	SRR5794833
m00143	783211814	780323250	99.6312	22.1117	SRR5794807
m00144	633662722	628419944	99.1726	14.011	SRR5794875
m00145	651454446	649036531	99.6288	19.1027	SRR5794911
m00146	615397928	613387663	99.6733	16.9373	SRR5794912
m00147	568295580	564388451	99.3125	13.0001	SRR5794913
m00148	644869342	642555116	99.6411	18.104	SRR5794906
m00149	582640824	577556027	99.1273	12.6291	SRR5794842
m00150	594602774	590316690	99.2792	13.0602	SRR5794958
m00151	623055738	620201536	99.5419	17.7048	SRR5795074
m00152	661446434	656774991	99.2938	14.52	SRR5794843
m00153	709401452	706417481	99.5794	20.4437	SRR5794851
m00154	701748286	698582660	99.5489	20.2755	SRR5794950
m00160	734255484	731204186	99.5844	24.3587	SRR7865728
m00213	817887062	814516716	99.5879	26.6013	SRR7865731
m00236	580617706	577540506	99.47	17.8516	SRR7865685
m00246	599877522	597440229	99.5937	19.6809	SRR7865747
m00262	607863760	603711651	99.3169	18.94	SRR7865775
m00277	723294190	719896421	99.5302	22.3268	SRR7865774
m00292	626085034	623035983	99.513	19.9852	SRR7865773
m00293	709054308	705722928	99.5302	22.4864	SRR7865772
m00295	750462632	747528922	99.6091	24.5326	SRR7865730
m00296	639193292	635544096	99.4291	19.5064	SRR7865771
m00297	570583856	567394767	99.4411	17.6308	SRR7865684
m00300	666764378	663753962	99.5485	21.9692	SRR7865770
m00302	643686940	640211821	99.4601	20.2067	SRR7865769
m00308	607274074	604572838	99.5552	19.6943	SRR7865768
m00309	603359250	598451294	99.1866	18.4437	SRR7865767
m00310	625051164	622269208	99.5549	20.933	SRR7865766
m00311	752388630	749200703	99.5763	22.3548	SRR7865761
m00312	664452222	661175020	99.5068	19.7696	SRR7865760
m00313	573797296	570721928	99.464	17.0869	SRR7865687
m00314	688472418	685247246	99.5315	21.1309	SRR7865763
m00315	620596948	617633876	99.5225	19.9633	SRR7865762
m00316	639752496	636382659	99.4733	20.9801	SRR7865757
m00317	593721916	590860371	99.518	18.8283	SRR7865756
m00318	624193310	620075894	99.3404	20.1949	SRR7865759
m00319	650969092	647885564	99.5263	21.223	SRR7865758
m00320	684323544	681485360	99.5853	22.2725	SRR7865765
m00321	663369730	660136478	99.5126	21.7636	SRR7865764
m00322	651659080	648839059	99.5673	21.1435	SRR7865738
m00323	695552612	692402692	99.5471	22.2103	SRR7865739
m00324	661154842	658535036	99.6038	21.7897	SRR7865740
m00325	653974202	649571812	99.3268	21.2314	SRR7865741
m00326	669583378	666599047	99.5543	22.3719	SRR7865742
m00327	649557322	646055953	99.461	20.8467	SRR7865743
m00328	731385430	728211980	99.5661	24.8879	SRR7865744
m00329	627172344	623466986	99.4092	19.38	SRR7865686
m00330	647104744	644038475	99.5262	22.5469	SRR7865745
m00331	614393870	611212508	99.4822	19.6195	SRR7865736
m00332	637623720	634579596	99.5226	19.8915	SRR7865737
m00333	577600502	575293610	99.6006	19.2881	SRR7865746
m00334	625136334	622500792	99.5784	21.467	SRR7865727
m00335	684886518	681457442	99.4993	21.6064	SRR7865726
m00336	604972460	602183125	99.5389	19.5363	SRR7865692
m00337	598033028	595557106	99.586	20.4721	SRR7865725
m00338	626080220	623259819	99.5495	21.159	SRR7865724
m00345	577448116	574635462	99.5129	19.0367	SRR7865723
m00356	745223800	741246449	99.4663	22.7859	SRR7865679
m00357	623238788	619573243	99.4119	18.3973	SRR7865678
m00359	716246988	713427600	99.6064	23.3919	SRR7865733
m00360	826615808	821415145	99.3708	26.1719	SRR7865732
m00366	552977712	550318826	99.5192	18.1948	SRR7865722
m00368	572638352	569954196	99.5313	17.0701	SRR7865721
m00369	562944310	560093661	99.4936	17.4032	SRR7865674
m00372	747472700	744356018	99.583	23.5534	SRR7865735
m00378	732495054	729238426	99.5554	24.967	SRR7865734
m00381	602419462	598897079	99.4153	18.3706	SRR7865675
m00389	587769838	584420691	99.4302	17.2776	SRR7865676
m00398	639168112	635975964	99.5006	21.3907	SRR7865720
m00404	687662280	683903804	99.4534	21.3528	SRR7865677
m00411	582615980	579498968	99.465	18.0355	SRR7865670
m00412	589126940	585928034	99.457	17.6193	SRR7865671
m00414	596203908	593232714	99.5016	20.2582	SRR7865719
m00416	619209332	616441244	99.553	20.2146	SRR7865693
m00417	558614180	555567140	99.4545	17.1304	SRR7865672
m00424	791927230	788540514	99.5723	26.1035	SRR7865716
m00428	560231888	556890061	99.4035	17.5463	SRR7865673
m00431	748856028	746195234	99.6447	21.4228	SRR6206176
m00432	642587850	640237815	99.6343	18.143	SRR6206177
m00433	675754430	673634289	99.6863	18.9626	SRR6206178
m00434	592200780	589763873	99.5885	17.1059	SRR6206179
m00435	661046942	658498555	99.6145	18.5478	SRR6206180
m00436	616793584	614683349	99.6579	17.0882	SRR6206181
m00437	727524938	724889234	99.6377	20.562	SRR6206182
m00438	628022222	625719825	99.6334	18.3574	SRR6206183
m00439	696484574	693608700	99.5871	20.3484	SRR6206174
m00440	682255024	679601242	99.611	19.9991	SRR6206175
m00441	616195094	613364835	99.5407	16.9709	SRR6206192
m00442	641617510	638069032	99.4469	17.8804	SRR6206194
m00443	679451108	676425522	99.5547	18.8823	SRR6206193
m00444	722552324	718940829	99.5002	20.0851	SRR6206195
m00445	700515732	696875011	99.4803	19.2978	SRR6206189
m00446	618922654	615886442	99.5094	17.065	SRR6206188
m00447	599022338	595603161	99.4292	16.4093	SRR6206190
m00448	612044548	609054675	99.5115	17.1646	SRR6206191
m00449	552098292	549440738	99.5186	15.3091	SRR6206187
m00450	565804358	563113341	99.5244	16.1266	SRR6206186
m00451	650418492	647087527	99.4879	17.3113	SRR6206161
m00452	817392082	813628548	99.5396	21.5958	SRR6206162
m00453	638043506	634894123	99.5064	16.9638	SRR6206163
m00454	742992226	739803747	99.5709	20.1143	SRR6206164
m00455	577705652	574711829	99.4818	15.5296	SRR6206167
m00456	720691352	716697096	99.4458	19.3712	SRR6206165
m00457	621778330	618719825	99.5081	17.378	SRR6206168
m00458	724341622	720632932	99.488	20.2269	SRR6206166
m00459	671120702	666922860	99.3745	17.6751	SRR6206159
m00460	580854462	578160952	99.5363	15.8664	SRR6206160
m00461	675038438	672099932	99.5647	18.2359	SRR6206153
m00462	679671246	676730154	99.5673	19.1042	SRR6206154
m00463	737429840	734435446	99.5939	21.2094	SRR6206196
m00464	682331560	679118764	99.5291	19.1889	SRR6206197
m00465	609276950	606364286	99.5219	17.4006	SRR6206157
m00466	710875076	708699640	99.694	19.6774	SRR6206158
m00467	698528876	694283938	99.3923	19.0231	SRR6206155
m00468	609268968	607378497	99.6897	17.4722	SRR6206156
m00469	585678756	581786338	99.3354	15.9398	SRR6206184
m00470	757055148	753797959	99.5698	20.0246	SRR6206185
m00471	584014104	581290813	99.5337	15.5722	SRR6206173
m00472	564558022	562477018	99.6314	15.234	SRR6206172
m00473	687047648	683566673	99.4933	18.6829	SRR6206171
m00474	558664074	554686673	99.2881	14.8831	SRR6206170
m00475	598922112	595308206	99.3966	16.1555	SRR6206169
m00481	592376594	588829285	99.4012	18.0948	SRR7865668
m00482	653473382	649237460	99.3518	19.7109	SRR7865718
m00483	642006222	637776980	99.3412	17.714	SRR7865702
m00484	653069868	647675501	99.174	19.267	SRR7865703
m00485	606125990	601141272	99.1776	17.8614	SRR7865700
m00486	582293274	579590905	99.5359	18.3686	SRR7865701
m00487	665434488	662963206	99.6286	22.1361	SRR7865706
m00488	696227296	692145750	99.4138	22.3133	SRR7865707
m00535	713106840	710185681	99.5904	22.4138	SRR7865717
m00569	590420918	586626410	99.3573	18.1141	SRR7827150
m00570	685681296	681085393	99.3297	20.497	SRR7827149
m00571	723616088	719573014	99.4413	22.219	SRR7827148
m00572	651452736	647937162	99.4603	20.0748	SRR7865669
m00573	612137544	608748412	99.4463	18.8051	SRR7865789
m00574	648719772	644722447	99.3838	19.8976	SRR7865788
m00575	1801436356	1791421278	99.4441	54.5767	SRR7865787
m00576	624561108	620399730	99.3337	19.3929	SRR7865786
m00577	562046290	558734124	99.4107	17.3422	SRR7865793
m00578	604849084	601343954	99.4205	18.8295	SRR7865792
m00579	573429982	569878386	99.3806	17.6455	SRR7865791
m00580	559382182	556169838	99.4257	17.3898	SRR7827147
m00581	673006118	669204326	99.4351	20.8677	SRR7865790
m00582	565524584	562426072	99.4521	17.6115	SRR7827154
m00583	625540182	621665679	99.3806	19.3337	SRR7865795
m00584	619968300	616443835	99.4315	19.3659	SRR7865794
m00585	601687792	598608725	99.4883	18.7863	SRR7865784
m00586	630179144	626519878	99.4193	19.1299	SRR7827153
m00587	580142408	576831491	99.4293	17.9137	SRR7865785
m00588	645776844	641625141	99.3571	19.2088	SRR7827152
m00589	594938382	591720595	99.4591	18.2644	SRR7865782
m00590	705783922	701650654	99.4144	21.8495	SRR7827157
m00591	591487242	587879710	99.3901	17.4494	SRR7827156
m00592	576278274	572900607	99.4139	17.5716	SRR7865783
m00593	623288944	619762468	99.4342	19.1041	SRR7865780
m00594	549660386	546459344	99.4176	17.0598	SRR7827175
m00595	579035998	575919851	99.4618	17.7738	SRR7865781
m00596	651243304	647172762	99.375	19.905	SRR7827159
m00597	570988410	567812775	99.4438	17.6659	SRR7827158
m00598	576970736	573639534	99.4226	17.8316	SRR7865778
m00599	617136894	612813914	99.2995	18.6479	SRR7827161
m00600	566370810	563072521	99.4176	17.4492	SRR7827160
m00601	622032272	618775898	99.4765	19.3737	SRR7865779
m00602	576897212	573584366	99.4257	17.8636	SRR7865776
m00603	638595782	634527623	99.363	19.6014	SRR7827163
m00604	614624550	610624312	99.3492	18.6142	SRR7827162
m00605	594911532	591270576	99.388	18.406	SRR7865777
m00606	590956066	587107932	99.3488	18.145	SRR7827165
m00607	609535080	606041158	99.4268	18.8338	SRR7827164
m00608	581862602	578447346	99.413	18.2198	SRR7827167
m00609	578160070	574660568	99.3947	17.9514	SRR7827166
m00610	575262246	571836559	99.4045	17.9364	SRR7827133
m00611	562245784	559006989	99.424	17.5352	SRR7827134
m00612	746725926	742797890	99.474	23.2963	SRR7865753
m00613	566182686	562809025	99.4041	17.4091	SRR7827135
m00614	636022330	632168420	99.3941	19.0252	SRR7865752
m00629	593606982	591184986	99.592	19.291	SRR7865694
m00638	582505246	580179081	99.6007	19.0492	SRR7865695
m00769	761221698	756935091	99.4369	26.4561	SRR7865729
m00780	840868796	837485184	99.5976	27.4293	SRR7865714
m00789	767582954	764327109	99.5758	25.5086	SRR7865713
m00791	759377652	755993860	99.5544	25.0011	SRR7865712
m00801	630981434	628084761	99.5409	18.8718	SRR7865704
m00806	747901018	745088843	99.624	21.9961	SRR7827130
m00807	653927540	651245975	99.5899	21.5533	SRR7865688
m00808	588325434	585982818	99.6018	19.079	SRR7865689
m00809	724166408	721297800	99.6039	23.0039	SRR7865715
m00810	652378198	649719093	99.5924	20.9348	SRR7865690
m00811	725935112	723125979	99.613	24.1391	SRR7827131
m00812	642725148	639959032	99.5696	20.6149	SRR7865691
m00813	737440414	734412659	99.5894	23.45	SRR7827132
m00814	912757616	908755546	99.5615	29.3657	SRR7827140
m00815	780184564	776711606	99.5549	25.1429	SRR7827141
m00816	634977816	632286986	99.5762	21.0589	SRR7865696
m00817	729048608	725972309	99.578	24.2205	SRR7827169
m00818	735458536	731871347	99.5123	23.2479	SRR7827168
m00819	713443262	710464063	99.5824	22.1491	SRR7827155
m00820	604031252	600760862	99.4586	18.5582	SRR7827136
m00821	563934866	561462467	99.5616	18.38	SRR7865697
m00822	720527636	717568852	99.5894	22.4715	SRR7827151
m00823	744273568	741336877	99.6054	21.0644	SRR7827173
m00824	715415838	712468664	99.588	23.7526	SRR7827172
m00825	669042424	666138003	99.5659	22.2192	SRR7827171
m00826	588570744	585198518	99.427	18.0729	SRR7827129
m00827	585205852	582642670	99.562	19.0857	SRR7865711
m00828	652999310	650713690	99.65	12.7496	SRR7827170
m00829	750592980	747727947	99.6183	23.3482	SRR7827145
m00830	627735292	624961719	99.5582	20.7289	SRR7865710
m00831	659147148	656444072	99.5899	21.3539	SRR7865709
m00832	728492698	725384656	99.5734	23.9016	SRR7827144
m00833	581035132	578536553	99.57	18.7591	SRR7865708
m00878	714510752	710822110	99.4838	24.9509	SRR7827142
m00879	731608198	727591394	99.451	25.0493	SRR7827143
m00880	740379114	736217735	99.4379	25.4305	SRR7827146
m00881	705608900	702009831	99.4899	24.741	SRR7827174
m00882	732688114	728822804	99.4724	25.3834	SRR7827138
m00883	714733762	710942097	99.4695	24.8447	SRR7827139
m00884	713120046	709098733	99.4361	24.6448	SRR7827137
